# Supplementary material for: Technology-Supported Integrated Care Innovations to Support Diabetes and Mental Health Care: Scoping Review
Source: JMIR Diabetes. 2023 May 9;8:e44652. doi: 10.2196/44652 (PMC10206630; doi:10.2196/44652)
Supplement: Multimedia Appendix 3 [file diabetes_v8i1e44652_app3.xlsx]

## Sheet: Sheet1
SUPPLEMENTAL MATERIAL 3: DETAILS OF DIGITAL HEALTH TECHNOLOGY
	Type of tech (1)				Level of integration (2)		Digital Health Intervention classification (3)											Purpose of technology (4)
Author and year *	Social media and peer support platforms	Computerized treatments, resources, and mobile apps (web-based and mHealth)	Telehealth/telemedicine	Artificial intelligence	Professional Integration	Clinical Integration	1.1 Targeted client communication	1.3 Client to client communication	1.4 Personal health tracking	1.6 On-demand information services to clients	2.2 Client health records	2.3 Healthcare provider decision support	2.4 Telemedicine	2.5 Healthcare provider communication	2.6 Referral coordination	2.7 Health worker activity planning and scheduling	2.9 Prescription and medication management	Improve access to healthcare	Peer-led support	Coaching#	Online self-help	Wellness and prevention	Monitoring	Intervention and treatment	Crisis support	Focus of study for Diabetes and/or Mental Health?
Alessi 2021			✔		✔	✔	✔				✔		✔	✔								✔		✔		MH intervention
Bakhach 2019			✔			✔	✔	✔			✔		✔										✔	✔		combined DM-MH intervention
Bendig 2021		✔				✔	✔			✔										✔	✔	✔				combined DM-MH intervention
Bond 2010	✔	✔				✔	✔	✔	✔	✔	✔		✔						✔		✔	✔		✔		combined DM-MH intervention
Clarke 2016		✔				✔	✔		✔	✔											✔	✔	✔	✔		MH intervention
Clarke 2019		✔				✔	✔		✔	✔											✔	✔	✔	✔		MH intervention
Cohn 2014		✔				✔	✔															✔				MH intervention
Crawford 2019		✔				✔			✔													✔		✔		MH intervention
DuBois 2016			✔			✔	✔						✔											✔		MH intervention
Magee 2021			✔		✔	✔	✔		✔	✔			✔		✔		✔				✔	✔	✔	✔		combined DM-MH intervention
Mochari-Greenberger 2015			✔		✔	✔	✔				✔		✔							✔		✔		✔		MH intervention
Murray 2017		✔				✔	✔	✔	✔	✔			✔					✔		✔	✔	✔	✔	✔		combined DM-MH intervention
Naik 2012			✔		✔	✔	✔					✔	✔	✔		✔				✔		✔		✔		MH intervention
Naik 2019			✔		✔	✔	✔						✔	✔						✔		✔		✔		combined DM-MH intervention
Newby 2017		✔				✔	✔														✔	✔				MH intervention
Nobis 2015		✔				✔	✔			✔										✔	✔	✔				combined DM-MH intervention
Orman 2016		✔				✔	✔			✔								✔						✔		MH intervention
Piette 2011		✔	✔		✔	✔	✔		✔			✔	✔									✔	✔	✔		combined DM-MH intervention
van Bastelaar 2011		✔				✔	✔													✔	✔					MH intervention
Wu 2018		✔	✔	✔	✔	✔	✔				✔	✔	✔	✔	✔		✔					✔	✔	✔	✔	MH intervention
TOTAL COUNTS	1	13	9	1	7	20	19	3	7	8	5	3	11	4	2	1	2	2	1	7	9	16	7	15	1
		all were website, no mHealth
LEGEND
*There are 3 systematic reviews and 1 focus group study not part of this data extraction form.	(1) Types of technologies were gathered from Mental Health Commission of Canada "Mental Health, Technology, and You" document. There are 8 possible types of technology, FOUR (4) of which were found in our included studies. Please see the Tech Data Extraction form for these categories.				(2) Level of integration followed The Valentijn 2015 framework in combination with its adapted version by Kaehne & Nies 2021. There are 4 possible levels of integration, TWO (2) of which were found in our included studies. Please see the Tech Data Extraction form for these categories.		(3) Digital Health Intervention Classifications were gathered using the World Health Organization's "Classification of Digital Health Interventions v1.0". It provides groupings based on the targeted primary user. These groupings are as follows: 1. Interventions for clients, 2. Interventions for healthcare providers, 3. Interventions for health system or resource managers, and 4. Interventions for…											(4) Purpose of technologies were gathered from Mental Health Commission of Canada "Mental Health, Technology, and You" document. This document contains 8 possible purposes of technology and 2 were added based on project team feedback (improve access to health-case and digital literacy). EIGHT (8) of the 10 purposes of technology were found in our included studies. Please see the Tech Data Extract…
